# Supplementary material for: Genetic Polymorphism and Population Genetic Structure Analysis of 21 Autosomal STR Loci for a Han-Chinese Population from Luzhou of Southwest China
Source: Genes (Basel). 2023 Jul 9;14(7):1419. doi: 10.3390/genes14071419 (PMC10379979; doi:10.3390/genes14071419)
Supplement: Supplementary file 1 [file genes-14-01419-s001.zip › Table S1.xlsx]

## Sheet: Sheet1
Table S1. p-values of linkage disequilibrium test for all pairs of 21 STR loci in Han population in Luzhou area.
Loci	[01]	[02]	[03]	[04]	[05]	[06]	[07]	[08]	[09]	[10]	[11]	[12]	[13]	[14]	[15]	[16]	[17]	[18]	[19]	[20]	[21]
[01]D3S1358
[02]D13S317	0.34673
[03]D7S820	0.15693	0.15356
[04]D16S539	0.97139	0.76168	0.41059
[05]PentaE	0.3703	0.6396	0.75089	0.74248
[06]D2S441	0.14614	0.56406	0.30881	0.4098	0.30168
[07]TPOX	0.37069	0.99248	0.57109	0.09119	0.12178	0.04733
[08]TH01	0.24069	0.21614	0.48257	0.25792	0.09257	0.58525	0.2498
[09]D2S1338	0.2703	0.23653	0.29802	0.30604	0.10891	0.16792	0.88079	0.88525
[10]CSF1PO	0.82535	0.92693	0.55386	0.27812	0.24228	0.62703	0.39683	0.09772	0.17594
[11]PentaD	0.56624	0.81752	0.20129	0.95228	0.97287	0.03337	0.39366	0.1103	0.01099	0.83663
[12]D10S1248	0.08465	0.48941	0.91564	0.43099	0.15723	0.69297	0.63545	0.8599	0.75079	0.97762	0.56594
[13]D19S433	0.02881	0.8897	0.49208	0.45545	0.85149	0.43851	0.26168	0.08535	0.76337	0.70782	0.61842	0.16248
[14]vWA	0.17495	0.59881	0.4105	0.12812	0.14842	0.90059	0.33079	0.06287	0.7104	0.42327	0.32267	0.75921	0.49812
[15]D21S11	0.41693	0.58653	0.25327	0.04584	0.53673	0.16436	0.42248	0.50792	0.8703	0.70554	0.46673	0.56871	0.99802	0.00604
[16]D18S51	0.47307	0.81366	0.7096	0.52822	0.92713	0.92772	0.30743	0.18891	0.70297	0.34069	0.98485	0.47109	0.16604	0.10762	0.76129
[17]D6S1043	0.1302	0.63723	0.60059	0.08129	0.12574	0.57752	0.06673	0.79436	0.07168	0.22327	0.89911	0.46653	0.7996	0.35248	0.9103	0.0198
[18]D8S1179	0.29297	0.27762	0.23337	0.04129	0.7097	0.87812	0.45584	0.52366	0.51832	0.50703	0.77386	0.13554	0.32446	0.60426	0.15198	0.62446	0.42564
[19]D5S818	0.70535	0.80327	0.20287	0.13238	0.90693	0.09634	0.67832	0.40802	0.08347	0.45931	0.90752	0.19693	0.54446	0.72475	0.37545	0.70931	0.1704	0.35673
[20]D12S391	0.07089	0.76881	0.31119	0.80317	0.66416	0.10109	0.69059	0.00683	0.81366	0.81327	0.99129	0.08218	0.0299	0.33188	0.4204	0.02624	0.11782	0.39277	0.09089
[21]FGA	0.59733	0.06119	0.39584	0.88683	0.6202	0.30099	0.57713	0.25941	0.60713	0.99306	0.03693	0.01129	0.23158	0.35297	0.59327	0.46208	0.56703	0.41406	0.60366	0.35149
