# Supplementary material for: Genetic Polymorphism and Population Genetic Structure Analysis of 21 Autosomal STR Loci for a Han-Chinese Population from Luzhou of Southwest China
Source: Genes (Basel). 2023 Jul 9;14(7):1419. doi: 10.3390/genes14071419 (PMC10379979; doi:10.3390/genes14071419)
Supplement: Supplementary file 1 [file genes-14-01419-s001.zip › Table S2.xlsx]

## Sheet: Sheet1
Table S2. Allele frequencies for 21 autosomal STR loci of Han population in Luzhou area, Southwest China (n=1959).
Allele	D3S1358	D13S317	D7S820	D16S539	Penta E	D2S441	TPOX	TH01	D2S1338	CSF1PO	Penta D	D10S1248	D19S433	vWA	D21S11	D18S51	D6S1043	D8S1179	D5S818	D12S391	FGA
3								0.000255232
4								0.000255232
5				0.000255232	0.0479837						0.000510465
6					0.000255232			0.11026		0.000255232	0.00229709								0.000255232
6.2								0.000255232
6.3								0.00102093
7		0.00102093			0.00127616		0.000510465	0.26876		0.00306279	0.0112302								0.0232261
7.2								0.000510465
7.3			0.000255232					0.000255232
8		0.305513	0.156202	0.00535988	0.00587034	0.000255232	0.513017	0.0482389		0.00178663	0.0564063	0.00204186					0.000255232	0.00127616	0.00178663
8.1						0.000765697
8.2								0.000255232
8.3			0.000255232					0.00280755
9		0.119193	0.0661052	0.271822	0.00765697	0.000255232	0.113323	0.488259		0.0390505	0.341246	0.000255232	0.000765697				0.00127616	0.000510465	0.0763144
9.1			0.00357325			0.0239918
9.2			0.000765697										0.000255232
9.3								0.0403267								0.000255232
10		0.152884	0.151097	0.105411	0.0370087	0.2634	0.0275651	0.0352221		0.246299	0.129658	0.00408372				0.000255232	0.0316488	0.132466	0.203675
10.1			0.000255232		0.000255232	0.00127616
10.2			0.000765697
10.3			0.000510465					0.00204186		0.000255232									0.000510465
11		0.234814	0.366258	0.285094	0.181725	0.303216	0.318785	0.000765697		0.234558	0.14242	0.00510465	0.00357325			0.00382848	0.106177	0.106177	0.319296
11.1			0.000255232
11.2		0.000255232								0.000255232			0.000510465
11.3						0.0706993
12	0.00102093	0.146759	0.213629	0.217203	0.112047	0.161817	0.0265442			0.391782	0.164625	0.0706993	0.0416029			0.0380296	0.122767	0.113323	0.228943
12.1								0.000510465		0.000255232
12.2				0.000255232									0.00842266
12.3			0.000255232			0.00153139											0.000255232
13	0.00204186	0.0339459	0.0334354	0.0969883	0.0546197	0.0232261	0.000255232			0.0709546	0.106177	0.37315	0.281266	0.00153139		0.171516	0.13221	0.205972	0.133486
13.1						0.000255232											0.000510465
13.2													0.0515569			0.000510465
13.3						0.000255232
14	0.0334354	0.00535988	0.00612557	0.0155692	0.0883104	0.13757				0.0104645	0.0375191	0.224094	0.226901	0.265697		0.205207	0.148545	0.17611	0.0114855	0.000255232	0.000255232
14.1						0.000255232
14.2													0.105411	0.000255232
14.3																		0.000255232
15	0.32976	0.000255232	0.000255232	0.00204186	0.08244	0.0102093			0.00127616	0.00102093	0.00561511	0.217458	0.0612557	0.0290965		0.183257	0.0188872	0.174579	0.000765697	0.0119959
15.2	0.000510465				0.000255232								0.162328	0.000255232
16	0.332823				0.0816743	0.00102093			0.0127616		0.00178663	0.0834609	0.0119959	0.163859		0.132721	0.00306279	0.0727412	0.000255232	0.00561511	0.000510465
16.2													0.0344564								0.000255232
17	0.225625				0.0663604				0.072486		0.000510465	0.0181215	0.00280755	0.230985		0.0809086	0.0367534	0.0132721		0.0806534	0.00102093
17.2													0.00484941
17.3																	0.000510465
18	0.0686575				0.0760592				0.102348			0.00153139	0.000255232	0.199847		0.0451761	0.173558	0.00306279		0.193721	0.0232261
18.2													0.00153139				0.00255232			0.000510465	0.000255232
18.3					0.000510465
18.4					0.00102093
19	0.00484941				0.0520674				0.179939					0.0893313		0.0515569	0.15952			0.212864	0.0551302
19.1																		0.000255232
19.2													0.000255232								0.000255232
19.3					0.000255232
19.4					0.000765697
20	0.00127616				0.0433895				0.119193					0.0173558		0.0316488	0.0497703			0.183767	0.0566616
20.1																					0.000255232
20.2																					0.000255232
20.3																	0.00280755
21					0.0290965				0.0293517					0.00153139		0.0229709	0.00638081			0.129148	0.114599
21.1																				0.000255232
21.2									0.000255232												0.00306279
21.3																	0.00102093
22					0.014293				0.042879					0.000255232		0.0183767	0.00102093			0.0911179	0.17611
22.2																					0.00740174
22.3																	0.000510465
23					0.0086779				0.219245							0.00816743				0.0530883	0.199847
23.2																					0.0104645
24					0.00408372				0.150077							0.00408372				0.0237366	0.159265
24.2									0.000255232						0.000510465						0.00969883
25					0.00102093				0.057172							0.00127616				0.0107198	0.108474
25.2															0.00102093						0.00587034
26					0.000510465				0.0104645						0.000255232					0.00255232	0.0523226
26.2															0.000765697						0.00127616
27									0.00229709						0.00280755	0.000255232					0.0112302
27.2															0.000510465						0.00102093
28					0.000510465										0.0405819						0.00127616
28.2															0.00816743
29															0.2634
29.2															0.00102093
30															0.273354
30.1															0.000255232
30.2															0.0163349
30.3															0.00459418
31															0.0921388
31.2															0.0678918
32															0.028586
32.2															0.133997
33															0.00484941
33.1															0.000510465
33.2															0.0507912
33.3															0.000255232
34															0.000765697
34.2															0.00561511
35															0.000510465
35.2															0.000510465
