# Supplementary material for: Genetic Polymorphism and Population Genetic Structure Analysis of 21 Autosomal STR Loci for a Han-Chinese Population from Luzhou of Southwest China
Source: Genes (Basel). 2023 Jul 9;14(7):1419. doi: 10.3390/genes14071419 (PMC10379979; doi:10.3390/genes14071419)
Supplement: Supplementary file 1 [file genes-14-01419-s001.zip › Table S3.xlsx]

## Sheet: Sheet1
Table S3. Genetic distances between the Luzhou Han population and other 33 relative Chinese reference populations.
Populations	[01]	[02]	[03]	[04]	[05]	[06]	[07]	[08]	[09]	[10]	[11]	[12]	[13]	[14]	[15]	[16]	[17]	[18]	[19]	[20]	[21]	[22]	[23]	[24]	[25]	[26]	[27]	[28]	[29]	[30]	[31]	[32]	[33]	[34]
[01]Luzhou-Han
[02]Heilongjiang-Han	0.004732
[03]Dongbei-Korean	0.013456	0.009885
[04]InnerMongolia-Mongolian	0.014332	0.009853	0.016796
[05]Liaoning-Hui	0.008083	0.006166	0.014443	0.010717
[06]Liaoning-Manchu	0.009551	0.005739	0.014799	0.013635	0.010467
[07]Liaoning-Han	0.00676	0.002794	0.009806	0.009515	0.007595	0.007612
[08]Chengde-Manchu	0.007186	0.003675	0.011145	0.011866	0.008454	0.007371	0.004349
[09]Beijing-Han	0.007515	0.004062	0.012829	0.009515	0.007232	0.007078	0.005922	0.005872
[10]Tianjin-Han	0.006524	0.00236	0.011509	0.010688	0.006976	0.00765	0.00417	0.004591	0.005397
[11]Hebei-Han	0.005396	0.001906	0.011151	0.009644	0.006026	0.005884	0.002887	0.003611	0.004413	0.002642
[12]Shandong-Han	0.007499	0.003148	0.011784	0.010127	0.009319	0.007064	0.004209	0.004475	0.004835	0.003895	0.003395
[13]Jiangsu-Han	0.003242	0.001206	0.00979	0.009967	0.005745	0.00504	0.002821	0.003295	0.003425	0.002172	0.001394	0.002804
[14]Anhui-Han	0.003213	0.001391	0.009811	0.010309	0.005627	0.005357	0.003021	0.003056	0.003525	0.002284	0.001439	0.00303	0.000409
[15]Shanghai-Han	0.004312	0.003304	0.012267	0.009354	0.007073	0.005709	0.004622	0.004817	0.004987	0.004455	0.003031	0.005345	0.002297	0.002218
[16]Ningbo-Han	0.003664	0.004243	0.012819	0.013578	0.007895	0.008343	0.00595	0.005974	0.007354	0.005619	0.004592	0.006396	0.002756	0.002618	0.004894
[17]Zhejiang-Han	0.002384	0.001936	0.011069	0.010922	0.005867	0.006022	0.003711	0.004013	0.004314	0.00296	0.002108	0.00414	0.000615	0.000749	0.002107	0.002756
[18]Fujian-Xiamen-Han	0.001953	0.003469	0.012041	0.013567	0.007097	0.007549	0.005374	0.005278	0.00625	0.004338	0.003495	0.005876	0.001745	0.001723	0.002735	0.003141	0.001196
[19]Hubei-Han	0.002258	0.002654	0.011677	0.011271	0.006308	0.006281	0.004515	0.004351	0.004758	0.003555	0.002517	0.004101	0.001179	0.001119	0.002168	0.0031	0.000854	0.001044
[20]Hunan-Han	0.002791	0.004505	0.014278	0.013834	0.00822	0.009018	0.006951	0.006737	0.005854	0.005563	0.004759	0.006786	0.002924	0.002817	0.003396	0.004191	0.002723	0.002191	0.002401
[21]Guizhou-Han	0.00266	0.005265	0.014346	0.016563	0.00881	0.009433	0.009023	0.008339	0.007482	0.005841	0.00622	0.008532	0.003898	0.003907	0.005582	0.004792	0.003039	0.003318	0.002937	0.003875
[22]Chongqing-Han	0.002857	0.00474	0.014862	0.014463	0.008837	0.009195	0.006817	0.007036	0.006518	0.005644	0.005226	0.007569	0.003299	0.003509	0.004068	0.004821	0.002726	0.00256	0.002898	0.003251	0.003768
[23]Sichuan-Han	0.001046	0.003464	0.013022	0.013078	0.007418	0.007932	0.005461	0.005998	0.005693	0.004905	0.003834	0.005976	0.001937	0.002073	0.002976	0.002978	0.001416	0.001195	0.001397	0.001937	0.002323	0.002081
[24]Sichuan-Yi	0.006547	0.007185	0.015963	0.015383	0.009428	0.011383	0.008062	0.007871	0.008824	0.009002	0.007638	0.008124	0.006097	0.005821	0.006901	0.008424	0.006502	0.00646	0.006181	0.006812	0.009162	0.007732	0.005653
[25]Guangdong-Han	0.002038	0.003627	0.011783	0.011973	0.005908	0.007481	0.00493	0.005952	0.004906	0.005195	0.003838	0.005756	0.002246	0.002231	0.003196	0.003502	0.001943	0.001872	0.001871	0.002592	0.003025	0.002902	0.001644	0.00593
[26]Yunnan-Han	0.001741	0.006451	0.014944	0.015458	0.008712	0.009666	0.008773	0.008441	0.008178	0.007459	0.006636	0.008249	0.004472	0.004267	0.005048	0.004828	0.00337	0.002471	0.002872	0.00343	0.002769	0.003177	0.00179	0.006907	0.002653
[27]Yunnan-Yi	0.014338	0.023468	0.029498	0.028266	0.021645	0.025414	0.025762	0.025376	0.023538	0.02463	0.021942	0.026323	0.020953	0.020049	0.020302	0.018812	0.019079	0.017003	0.017499	0.017323	0.016132	0.016872	0.015063	0.018896	0.014758	0.010824
[28]Hainan-Li	0.016911	0.027862	0.031981	0.039515	0.029407	0.030685	0.031172	0.030842	0.02954	0.031923	0.029127	0.032956	0.024334	0.024704	0.024983	0.022861	0.022398	0.018386	0.021055	0.019773	0.021095	0.018486	0.018022	0.02576	0.018865	0.016802	0.024518
[29]Shananxi-Han	0.00487	0.002057	0.009746	0.009219	0.00618	0.006983	0.003219	0.003671	0.00415	0.002858	0.002095	0.003253	0.001613	0.00163	0.003052	0.003851	0.002315	0.003648	0.002701	0.00484	0.005903	0.005245	0.00371	0.0073	0.003483	0.006228	0.02189	0.02846
[30]Gansu-Hui	0.015855	0.012055	0.021921	0.015431	0.013937	0.016882	0.01285	0.013623	0.01158	0.012271	0.013021	0.01332	0.011414	0.012144	0.012832	0.01597	0.012516	0.014544	0.013486	0.015705	0.017771	0.014604	0.014218	0.015047	0.013701	0.018364	0.033523	0.040418	0.012525
[31]Qinghai-Han	0.004161	0.001414	0.010089	0.008558	0.006521	0.005052	0.00245	0.003259	0.003989	0.002334	0.001327	0.002407	0.000853	0.000919	0.002376	0.003664	0.001564	0.002698	0.00165	0.004149	0.005126	0.004523	0.002929	0.006194	0.00294	0.005036	0.020619	0.027433	0.001734	0.011814
[32]Xinjiang-Mongolian	0.027107	0.021034	0.028354	0.011872	0.018972	0.027288	0.021869	0.022618	0.020564	0.021963	0.021678	0.02119	0.022761	0.022606	0.022665	0.025311	0.024308	0.02601	0.023893	0.026294	0.029097	0.027267	0.026901	0.028552	0.023004	0.028327	0.039872	0.050876	0.019985	0.025919	0.021267
[33]Xinjiang-Kazakh	0.036985	0.031544	0.03786	0.019089	0.026299	0.037047	0.031965	0.034558	0.030224	0.032986	0.031032	0.031749	0.032698	0.032547	0.031781	0.035004	0.033836	0.035316	0.033303	0.037206	0.040056	0.037669	0.036489	0.037215	0.031443	0.037969	0.045343	0.058559	0.02951	0.029943	0.030183	0.007616
[34]Xinjiang-Uyghur	0.026302	0.022575	0.029818	0.016849	0.019755	0.026769	0.024953	0.025981	0.023906	0.023032	0.022731	0.023603	0.02366	0.023077	0.022464	0.026345	0.024327	0.024428	0.022934	0.026153	0.02734	0.027594	0.025104	0.025892	0.022442	0.026003	0.034436	0.045089	0.02183	0.026407	0.021813	0.011855	0.011534
