# Supplementary material for: Genetic Polymorphism and Population Genetic Structure Analysis of 21 Autosomal STR Loci for a Han-Chinese Population from Luzhou of Southwest China
Source: Genes (Basel). 2023 Jul 9;14(7):1419. doi: 10.3390/genes14071419 (PMC10379979; doi:10.3390/genes14071419)
Supplement: Supplementary file 1 [file genes-14-01419-s001.zip › Table S4.xlsx]

## Sheet: Sheet1
Table S4. Pairwise Fst and corresponding p-values of population comparisons between the Luzhou Han population and 33 reference populations.
Loci		Heilongjiang-Han(n*=1423)	Dongbei-Korean(n=245)	InnerMongolia-Mongolian(n=262)	Liaoning-Hui(n=225)	Liaoning-Manchu(n=252)	Liaoning-Han(n=342)	Chengde-Manchu(n=423)	Beijing-Han(n=369)	Tianjin-Han(n=565)	Hebei-Han(n=1008)	Shandong-Han(n=511)	Jiangsu-Han(n=9025)	Anhui-Han(n=2997)	Shanghai-Han(n=676)	Ningbo-Han(n=452)	Zhejiang-Han(n=3510)	Fujian-Xiamen-Han(n=5141)	Hubei-Han(n=3078)	Hunan-Han(n=560)	Guizhou-Han(n=520)	Chongqing-Han(n=671)	Sichuan-Han(n=2793)	Sichuan-Yi(n=1016)	Guangdong-Han(n=1533)	Yunnan-Han(n=2068)	Yunnan-Yi(n=559)	Hainan-Li(n=653)	Shananxi-Han(n=1033)	Gansu-Hui(n=226)	Qinghai-Han(n=2000)	Xinjiang-Mongolian (n=1133)	Xinjiang-Kazakh(n=550)	Xinjiang-Uyghur(n=202)
D19S433	Fst p	-4e-05	0.00332	-0.00069	-0.00023	-0.0016	-0.00086	0.0006	1e-05	0.00029	0.0005	0.00069	0.0002	0.00052	-0.00054	-0.00058	6e-05	-1e-05	1e-05	-0.00021	-0.0008	0.00062	-0.00023	0.0016	0.00044	-0.00028	0.00507	0.00036	0.00044	0.00278	-2e-05	0.00104	0.00426	0.00152
		0.44649	0.03119	0.64746	0.45946	0.95753	0.8018	0.19642	0.40055	0.26364	0.12642	0.15048	0.13424	0.04772	0.83437	0.74913	0.31522	0.41016	0.4057	0.5244	0.91981	0.14009	0.83477	0.00921	0.11415	0.85477	0.0001	0.2274	0.1486	0.05821	0.43421	0.03148	0.0005	0.15296
D5S818	Fst p	0.0001	-0.00103	0.00087	-0.00058	-0.00086	-0.00112	-0.00018	-0.00015	-0.00053	-0.00021	0.00154	-2e-05	-0.00017	-0.00088	0.00033	-0.00011	-0.00012	-5e-05	-0.00051	-0.00078	-0.00073	-0.00033	-0.00019	-0.00031	6e-05	0.00063	0.00168	0.00041	-0.0007	1e-05	0.01318	0.01178	0.00035
		0.31551	0.69617	0.23117	0.53797	0.64637	0.8519	0.47154	0.45015	0.71349	0.57163	0.06504	0.42699	0.65053	0.98772	0.28413	0.57281	0.61697	0.45273	0.70904	0.84417	0.91031	0.93139	0.53965	0.76082	0.33571	0.17662	0.03237	0.17573	0.56876	0.38392	0	0	0.32828
D21S11	Fst p	0.00014	0.01356	0.00085	-0.00112	-0.00057	-0.00032	5e-05	0.00013	-0.00039	0.00033	-3e-05	4e-05	-0.00022	-0.00057	-0.00082	5e-05	-0.0001	0.00012	-0.00064	-0.00061	-0.00077	-0.00014	-0.00047	-0.00032	-0.00038	0.00023	0.00104	1e-05	-0.00131	0.00015	0.00248	0.002	0.00042
		0.27641	0	0.20364	0.76676	0.59034	0.52173	0.37848	0.35561	0.66924	0.18454	0.41352	0.32076	0.82893	0.86378	0.89466	0.32848	0.60687	0.24611	0.85734	0.80447	0.97644	0.65162	0.91387	0.84615	0.9802	0.28552	0.06425	0.37907	0.83279	0.23344	0.0004	0.01851	0.30641
D18S51	Fst p	-1e-05	-0.0021	-3e-05	-0.0004	-0.00117	-0.00027	0.00103	-0.00101	-0.00021	0.00023	0.00048	-3e-05	0.00037	-1e-05	-0.00067	-2e-05	3e-05	7e-05	-0.00035	-0.00062	-0.00057	-0.00034	0.00123	-0.00024	0.00011	0.00121	0.00263	-0.00012	-0.00071	0.00042	0.00086	0.00033	0.00166
		0.42263	0.9998	0.4354	0.54282	0.86427	0.54559	0.10524	0.93832	0.5647	0.23206	0.19503	0.46896	0.07554	0.41818	0.83962	0.45045	0.34917	0.31304	0.67419	0.84893	0.89862	0.99069	0.01445	0.78071	0.28007	0.05227	0.00099	0.54589	0.653	0.07613	0.03109	0.23869	0.12375
D6S1043	Fst p	-2e-05	0.00207	0.0003	0.00012	-0.00069	-0.00132	-0.001	-0.00057	-0.00071	-8e-05	-0.00027	0.0001	-0.00018	-0.0003	-0.00046	-2e-05	-5e-05	-0.00016	-0.00087	-0.00044	-0.00029	-8e-05	0.00109	-0.00018	-0.0002	0.00402	0.00113	-0.00018	0.00189	-0.00029	0.00156	0.00374	0.01297
		0.44817	0.05851	0.32343	0.38966	0.68567	0.98772	0.9608	0.72428	0.92733	0.51044	0.59954	0.22978	0.78646	0.68171	0.71755	0.45055	0.54282	0.74844	0.98594	0.72973	0.66013	0.57024	0.01772	0.673	0.76636	0.0001	0.03812	0.62459	0.08296	0.90248	0.00208	0.0001	0
D3S1358	Fst p	0.00094	0.0032	0.00126	-0.00082	-0.00053	0.00157	0.00286	-0.00101	0.00054	0.00137	0.00191	0.00069	0.00105	-0.00019	0.00093	0.00027	0.00019	0.00025	-0.00101	-0.0001	-0.00062	-0.0003	0.00134	-0.00033	-0.00012	0.00295	-0.00013	0.00241	0.00055	0.00227	0.00095	0.00075	-0.00017
		0.05435	0.07138	0.18275	0.56024	0.50332	0.12236	0.03326	0.78081	0.20483	0.04158	0.06207	0.02356	0.0194	0.47015	0.15998	0.16484	0.19394	0.17652	0.9702	0.41768	0.76943	0.83467	0.03732	0.74498	0.50846	0.01535	0.4458	0.00822	0.29066	0.00119	0.07247	0.17078	0.40748
D13S317	Fst p	0.00101	0.00121	0.00072	-0.00168	0.00087	0.00079	0.00014	0.00338	0.0002	0.00205	0.00155	0.00064	0.00065	0.00029	9e-05	0.00027	0.00025	0.00028	-0.00035	-0.00077	3e-05	0.00013	0.00044	0.00029	0.00028	0.00116	0.00161	0.0005	0.00268	0.00085	0.00629	0.00956	0.00327
		0.02921	0.17672	0.24938	0.88328	0.21671	0.20255	0.33878	0.01445	0.31858	0.00574	0.05811	0.01307	0.03366	0.26384	0.35442	0.14276	0.14593	0.14999	0.60608	0.84893	0.38382	0.24839	0.16523	0.18701	0.17206	0.07861	0.03416	0.14731	0.07296	0.02752	0	0	0.06544
D7S820	Fst p	0.00042	-0.00123	0.00263	0.00095	0.00438	-0.00053	0.00204	0.00227	-0.00031	0.00067	8e-05	0.00071	0.00087	0.00214	-0.00012	0.00057	0.00041	0.00067	0.00102	-0.00109	0.00021	-0.00022	0.00428	0.00068	-0.00044	0.00235	-0.00075	-8e-05	0.00433	0.00057	0.01334	0.02123	0.01138
		0.14484	0.76596	0.06237	0.22463	0.02049	0.59083	0.04613	0.05059	0.56153	0.10306	0.36828	0.01317	0.01782	0.01475	0.43778	0.04683	0.07029	0.04029	0.11138	0.99059	0.29344	0.7329	0.0001	0.0692	0.98297	0.01851	0.91783	0.45936	0.03	0.07039	0	0	0.0004
D16S539	Fst p	0.00139	-0.00036	-0.00129	-0.00062	0.00302	-0.00093	0.00115	0.00058	0.00446	0.00032	0.00093	0.00107	0.00106	0.00055	-0.00092	0.00092	0.00037	0.00098	-7e-05	0.02238	0.00045	-0.00025	-0.00011	0.00034	0.0001	0.00036	0.00266	0.00152	-0.00213	0.00031	0.00559	0.00426	0.00883
		0.01337	0.48114	0.81071	0.55153	0.05316	0.76864	0.13246	0.24344	0.00129	0.21632	0.13108	0.00188	0.00891	0.18216	0.87071	0.01297	0.08861	0.01178	0.42144	0	0.20681	0.78685	0.48104	0.16711	0.30324	0.257	0.00881	0.01832	0.97268	0.17454	0	0.00248	0.00267
CSF1PO	Fst p	-0.00033	-0.002	-0.00055	0.00021	-0.00103	-0.00079	-0.00037	-0.00122	-0.00042	-0.0006	-0.0007	-5e-05	5e-05	-0.00047	-0.00047	-4e-05	0.0001	-0.00016	-0.00048	-0.00032	-0.00024	-0.0002	1e-05	-0.00031	-0.0001	0.00052	0.00079	-0.00042	-0.00118	-0.00011	0.00373	0.002	-0.00238
		0.72953	0.96901	0.51817	0.33947	0.6634	0.66488	0.52223	0.89793	0.60321	0.92555	0.75369	0.46679	0.32205	0.67063	0.57262	0.42808	0.26621	0.62152	0.63786	0.52569	0.51163	0.65964	0.3668	0.72894	0.47867	0.21196	0.14276	0.74636	0.67112	0.49272	0.0005	0.04722	0.96921
Penta D	Fst p	0.00105	-0.00094	0.00361	0.00082	-0.00094	0.00077	-1e-05	0.00069	0.00184	0.00118	0.00056	0.00055	0.0004	-0.0001	-0.00064	8e-05	-0.00024	-0.00021	-0.00085	-0.00056	-0.00049	-0.00013	0.00028	-0.00037	-0.00017	0.00381	0.00681	0.00049	0.00601	0.00084	0.00503	0.0085	0.00402
		0.02129	0.69706	0.02257	0.23869	0.72062	0.19246	0.39927	0.19533	0.02653	0.03039	0.188	0.02039	0.08395	0.47094	0.75458	0.28878	0.91743	0.78408	0.95396	0.74745	0.78121	0.60925	0.21731	0.89367	0.65993	0.00178	0	0.13197	0.00673	0.02475	0	0	0.03158
vWA	Fst p	-0.00025	0.0012	0.00695	0.00042	-0.00096	0.00144	0.0013	-0.00054	-0.00057	0.00083	0.00027	0.00031	0.00014	0.00103	-0.00072	-3e-05	0.00014	-0.00015	-0.00065	-0.00075	-0.0007	-0.00033	0.00025	-0.00019	-0.00027	-0.00041	0.00068	-7e-05	-0.00135	0.00019	0.01337	0.01477	0.00377
		0.68795	0.18563	0.00158	0.31343	0.69201	0.1093	0.09682	0.62707	0.74369	0.07326	0.28997	0.09049	0.24443	0.07851	0.76775	0.45045	0.22473	0.65469	0.79774	0.83566	0.89664	0.93624	0.24602	0.62786	0.78576	0.63954	0.1486	0.46035	0.78873	0.22631	0	0	0.04465
D8S1179	Fst p	0.00143	-0.00057	0.00656	-0.00018	0.00124	0.00067	0.00122	0.00112	0.00152	0.00087	0.00146	0.00087	0.00058	0.00102	-0.00067	-1e-05	-2e-05	0.00042	-0.00041	0.00057	-0.00066	-0.00033	0.00063	-0.00015	0.00015	0.00142	0.00275	0.00131	0.00798	0.00171	0.00616	0.00653	0.00403
		0.00366	0.60479	0.00069	0.4651	0.16563	0.20731	0.08474	0.11395	0.03168	0.04752	0.04366	0.00198	0.03089	0.06791	0.79111	0.43134	0.44768	0.0598	0.69211	0.18256	0.91912	0.96357	0.09266	0.61568	0.23978	0.04198	0.00208	0.01366	0.00079	0.00069	0	0	0.02228
TPOX	Fst p	-0.00056	0.00032	-0.00157	-0.00183	-0.0012	-0.00155	-0.00119	-0.00068	-0.00068	3e-05	-0.00054	1e-05	-0.00022	0.00035	-0.00113	0.00025	0.00133	0.00072	-0.00103	-0.00068	-0.00064	3e-05	0.00119	9e-05	0.00078	0.00228	0.00316	-0.0004	0.00048	0.00049	0.00084	0.00119	0.00047
		0.97178	0.30027	0.81942	0.83111	0.65518	0.96228	0.9007	0.57866	0.69676	0.3367	0.58281	0.33373	0.63518	0.24057	0.90041	0.18167	0.01	0.0592	0.95495	0.67409	0.74418	0.3271	0.06504	0.30413	0.06881	0.0499	0.01436	0.65657	0.28878	0.12741	0.10058	0.12474	0.29888
Penta E	Fst p	0.00278	0.00221	0.00167	-0.00032	0.00121	0.00247	-0.00027	0.00081	0.00109	0.00188	0.00176	0.00156	0.001	0.00068	-0.00026	0.00117	0.00024	0.00029	-0.0005	-0.00083	-0.0001	-0.00018	0.0002	0.00017	-0.00032	0.00659	0.00053	0.00142	0.006	0.0012	0.00702	0.00846	0.00643
		0	0.0298	0.05207	0.56519	0.10534	0.00693	0.62449	0.11454	0.03346	0	0.00743	0	0.00069	0.06287	0.6234	0.0001	0.06811	0.06801	0.86892	0.98802	0.54371	0.8616	0.2282	0.21453	0.98238	0	0.11444	0.00109	0.0001	0.0005	0	0	0.0004
TH01	Fst p	0.00051	0.001	0.00173	-0.00129	0.00303	-0.00133	-0.0004	-0.00077	0.00058	0.00081	0.00035	0.00062	0.00059	-0.00026	-0.00041	-9e-05	-9e-05	-0.00018	-0.00079	-0.00082	-0.0006	2e-05	-0.00057	-0.00028	-2e-05	0.00299	0.00301	-0.0002	0.00177	0.00065	0.02268	0.04096	0.01669
		0.12504	0.2081	0.13484	0.70943	0.06673	0.91446	0.52609	0.68082	0.19394	0.09732	0.25473	0.03614	0.06534	0.5148	0.54153	0.48569	0.5046	0.6436	0.85892	0.83596	0.76903	0.34393	0.91149	0.66696	0.38155	0.01574	0.01089	0.51411	0.14761	0.0789	0	0	0.0001
D12S391	Fst p	0.00244	0.00694	0.00266	-0.00175	-0.00084	0.00145	0.00129	0.00087	0.00278	0.00061	0.00195	0.00108	0.00094	1e-05	-0.00054	0.00016	0.00034	0.00014	-0.00053	-0.0006	0.00032	1e-05	0.00524	-0.00021	0.00024	0.00462	0.0001	0.00056	0.00068	0.00106	0.00448	0.00295	-0.0007
		0.0001	0.00079	0.03802	0.94872	0.71636	0.09207	0.07781	0.15335	0.00287	0.09049	0.01891	0.0005	0.00614	0.4056	0.72646	0.19493	0.06395	0.22374	0.78071	0.81259	0.23453	0.39709	0	0.69686	0.17157	0	0.34838	0.09752	0.26136	0.00693	0	0.00228	0.60548
D2S1338	Fst p	-0.00024	0.00339	-0.00112	0.00097	0.00037	-3e-05	-0.00087	-0.00075	-0.00013	-0.00017	-0.0008	2e-05	-0.00014	-0.00055	-0.00106	3e-05	2e-05	-0.00016	-0.00041	-0.00064	-0.00071	-0.00033	-7e-05	-0.00018	-0.00013	0.00152	0.00479	0.0005	-0.00138	-6e-05	0.00233	0.00155	-0.00076
		0.75676	0.0202	0.85477	0.20414	0.307	0.42768	0.90991	0.80606	0.50084	0.59974	0.93664	0.38303	0.70736	0.87981	0.98188	0.36858	0.37076	0.74864	0.71438	0.86506	0.96456	0.9806	0.48668	0.6733	0.63103	0.02713	0	0.10138	0.87605	0.49609	0.00059	0.02604	0.64449
FGA	Fst p	0.00022	0.00034	0.00239	-0.0008	-0.00073	-0.00074	0.00012	0.00155	0.00042	0.00106	0.00203	0.00114	0.00026	-0.00023	-0.00021	0.00039	0.00023	0.00023	0.00013	-0.0001	1e-05	3e-05	0.00052	-0.00021	-0.00018	0.00466	0.0017	0.00103	0.00038	0.00037	0.00312	0.00473	-0.00155
		0.2076	0.3164	0.04366	0.69399	0.69369	0.78705	0.35927	0.06029	0.20889	0.0203	0.01277	0.0001	0.12128	0.61073	0.545	0.05762	0.11989	0.14187	0.33541	0.47807	0.41253	0.37105	0.09603	0.73369	0.7327	0	0.01049	0.02158	0.3164	0.09643	0	0	0.90288
Red colour shows significant difference between the Luzhou Han population and the targeted comparative population after Bonferroni Correction (p = 0.05/627 ≈ 0.00008)
